# Supplementary material for: Optimized 3D Culture of Hepatic Cells for Liver Organoid Metabolic Assays
Source: Cells. 2021 Nov 24;10(12):3280. doi: 10.3390/cells10123280 (PMC8699701; doi:10.3390/cells10123280)
Supplement: Supplementary file 1 [file cells-10-03280-s001.zip]

Archive with 1 entries (1 files):
- cells-1436684-supplementary.pdf
